# Supplementary material for: A Clinical Prognostic Model Based on Machine Learning from the Fondazione Italiana Linfomi (FIL) MCL0208 Phase III Trial
Source: Cancers (Basel). 2021 Dec 31;14(1):188. doi: 10.3390/cancers14010188 (PMC8750124; doi:10.3390/cancers14010188)
Supplement: Supplementary file 1 [file cancers-14-00188-s001.zip]

Archive with 2 entries (2 files):
- cancers-1462885-supplementary.pdf
- cancers-1462885_Tripod-Checklist-Prediction-Model-Development.pdf
